# Supplementary material for: An integrated analysis of bulk and single-cell sequencing data reveals that EMP1+/COL3A1+ fibroblasts contribute to the bone metastasis process in breast, prostate, and renal cancers
Source: Front Immunol. 2023 Dec 19;14:1313536. doi: 10.3389/fimmu.2023.1313536 (PMC10770257; doi:10.3389/fimmu.2023.1313536)
Supplement: Supplementary file 1 [file DataSheet_1.csv]

Cancer Type	Tumor	NonTumor	Meta	NonMeta	BoM	NonBoM
ACC	92	5	42	50	2	40
BLCA	416	37	128	288	22	106
BRCA	1120	163	101	1019	31	70
CESC	309	8	40	269	1	38
CHOL	51	20	17	34	2	15
COAD	477	93	94	383	NA	NA
DLBC	48	4	NA	NA	NA	NA
ESCA	186	65	61	125	4	57
GBM	630	40	268	362	NA	NA
HNSC	530	82	118	412	4	114
KICH	113	71	13	100	NA	NA
KIRC	543	442	118	425	NA	NA
KIRP	292	88	48	244	NA	NA
LAML	356	341	NA	NA	NA	NA
LGG	534	2	157	377	NA	NA
LIHC	380	89	171	209	8	163
LUAD	603	274	159	444	NA	NA
LUSC	511	254	115	396	NA	NA
MESO	87	1	48	39	3	45
OV	623	135	277	346	NA	NA
PAAD	186	37	71	115	1	70
PCPG	184	5	11	173	1	10
PRAD	505	118	61	444	5	56
READ	173	19	32	141	NA	NA
SARC	266	24	98	168	3	95
SKCM	474	3	208	266	8	200
STAD	443	101	99	344	1	98
TGCT	156	0	37	119	1	36
THCA	515	100	35	480	NA	NA
THYM	124	15	13	111	NA	NA
UCEC	553	52	95	458	4	91
UCS	57	6	27	30	2	25
UVM	80	0	13	67	NA	NA
