# Supplementary material for: An integrated analysis of bulk and single-cell sequencing data reveals that EMP1+/COL3A1+ fibroblasts contribute to the bone metastasis process in breast, prostate, and renal cancers
Source: Front Immunol. 2023 Dec 19;14:1313536. doi: 10.3389/fimmu.2023.1313536 (PMC10770257; doi:10.3389/fimmu.2023.1313536)
Supplement: Supplementary file 2 [file DataSheet_2.csv]

	x
1	HES4
2	ISG15
3	AGRN
4	MXRA8
5	VWA1
6	CDK11B
7	CDK11A
8	SKI
9	KAZN
10	SPEN
11	ARHGEF19
12	MFAP2
13	IFFO2
14	HP1BP3
15	EIF4G3
16	HSPG2
17	LUZP1
18	ID3
19	HMGN2
20	WASF2
21	PHACTR4
22	COL16A1
23	RNF19B
24	AZIN2
25	ZNF362
26	SFPQ
27	AGO4
28	COL8A2
29	MACF1
30	BTBD19
31	NASP
32	OSBPL9
33	GPX7
34	LRRC42
35	PLPP3
36	MYSM1
37	JUN
38	NFIA
39	SGIP1
40	MIER1
41	SRSF11
42	CRYZ
43	IFI44L
44	PKN2
45	S1PR1
46	COL11A1
47	FAM102B
48	MAGI3
49	HIPK1
50	PTGFRN
51	MAN1A2
52	NBPF26
53	SRGAP2C
54	NOTCH2NL
55	NBPF11
56	NBPF14
57	NBPF19
58	HIST2H2AC
59	MCL1
60	CDC42SE1
61	ATP8B2
62	LMNA
63	SEMA4A
64	MEF2D
65	NES
66	ETV3
67	IFI16
68	ADAMTS4
69	OLFML2B
70	SFT2D2
71	PRRX1
72	CENPL
73	ZBTB37
74	RC3H1
75	RASAL2
76	IVNS1ABP
77	MIR181A1HG
78	BTG2
79	FMOD
80	PRELP
81	PPP1R15B
82	MDM4
83	NUCKS1
84	SRGAP2
85	CD55
86	PLXNA2
87	SERTAD4
88	HLX
89	H3F3A
90	COG2
91	PCNX2
92	TARBP1
93	IRF2BP2
94	ARID4B
95	HNRNPU
96	PXDN
97	RNF144A
98	ID2
99	SMC6
100	SDC1
101	RHOB
102	ATAD2B
103	TP53I3
104	NCOA1
105	DNMT3A
106	AC074117.1
107	IFT172
108	LTBP1
109	ZFP36L2
110	REL
111	XPO1
112	CNRIP1
113	ANTXR1
114	TIA1
115	TCF7L1
116	RMND5A
117	IGKC
118	ANKRD36C
119	LMAN2L
120	ANKRD36
121	AC092683.1
122	ANKRD36B
123	REV1
124	GCC2
125	RGPD5
126	MIR4435-2HG
127	ZC3H8
128	RND3
129	BAZ2B
130	COBLL1
131	UBR3
132	DYNC1I2
133	RAPGEF4
134	CHN1
135	COL3A1
136	COL5A2
137	SF3B1
138	SPATS2L
139	CLK1
140	BMPR2
141	NRP2
142	KLF7
143	KANSL1L
144	TNS1
145	SP110
146	NCL
147	PTMA
148	DIS3L2
149	ARL4C
150	HDAC4
151	SEPT2
152	ITPR1
153	BHLHE40
154	IQSEC1
155	FBLN2
156	RBMS3
157	STT3B
158	OSBPL10
159	CLASP2
160	TRANK1
161	CTNNB1
162	NKTR
163	SETD2
164	MAP4
165	UBA7
166	RBM5
167	HYAL2
168	FLNB
169	PTPRG
170	EOGT
171	FRMD4B
172	FOXP1
173	MTRNR2L12
174	COL8A1
175	SENP7
176	CD200
177	ZBTB20
178	GOLGB1
179	PARP14
180	KALRN
181	STAG1
182	TFDP2
183	TRPC1
184	PLSCR1
185	TSC22D2
186	MBNL1
187	TIPARP
188	SHOX2
189	SMC4
190	GOLIM4
191	SKIL
192	GNB4
193	TRA2B
194	HES1
195	LRRC15
196	TNK2
197	RNF168
198	UVSSA
199	HAUS3
200	MSX1
201	SLIT2
202	PDS5A
203	LIMCH1
204	FRYL
205	RUFY3
206	RASGEF1B
207	HNRNPD
208	TMEM150C
209	THAP9-AS1
210	SPARCL1
211	NFKB1
212	TET2
213	LEF1
214	FAM241A
215	ANKRD50
216	FAT4
217	INTU
218	ELF2
219	GAB1
220	EDNRA
221	SH3D19
222	FBXW7
223	FAM198B
224	RAPGEF2
225	PALLD
226	WWC2
227	ICE1
228	TRIO
229	GHR
230	ADAMTS6
231	ERBIN
232	SREK1
233	MAST4
234	PIK3R1
235	NAIP
236	BDP1
237	FCHO2
238	ZFYVE16
239	VCAN
240	MEF2C
241	ERAP2
242	LNPEP
243	CHD1
244	NREP
245	APC
246	MCC
247	AC116366.1
248	IRF1
249	SPOCK1
250	FAM13B
251	HBEGF
252	SPARC
253	GALNT10
254	PWWP2A
255	HNRNPH1
256	TBC1D9B
257	PRPF4B
258	HIVEP1
259	MYLIP
260	ATXN1
261	SOX4
262	GABBR1
263	HLA-F
264	PPP1R10
265	DDAH2
266	HSPA1A
267	HSPA1B
268	HLA-DRA
269	HLA-DRB1
270	BRD2
271	FKBP5
272	SRSF3
273	MDFI
274	UBR2
275	SLC29A1
276	HSP90AB1
277	RUNX2
278	GSTA4
279	CGAS
280	SENP6
281	CEP162
282	SOBP
283	LAMA4
284	MARCKS
285	COL10A1
286	CEP85L
287	EPB41L2
288	ENPP1
289	BCLAF1
290	UTRN
291	SYNE1
292	ARID1B
293	TULP4
294	MAP3K4
295	AFDN
296	TNRC18
297	CYTH3
298	PHF14
299	TSPAN13
300	GPNMB
301	TRA2A
302	HNRNPA2B1
303	BBS9
304	CDK13
305	AEBP1
306	TNS3
307	GRB10
308	ZNF117
309	GTF2I
310	HGF
311	MTERF1
312	AKAP9
313	FAM133B
314	SAMD9
315	SAMD9L
316	COL1A2
317	PDK4
318	PCOLCE
319	GIGYF1
320	KMT2E-AS1
321	LAMB1
322	DOCK4
323	LSMEM1
324	AC090114.2
325	TRIM24
326	TMEM176B
327	ESYT2
328	WDR60
329	MXRA5
330	PRKX
331	WWC3
332	CA5B
333	DDX3X
334	KDM6A
335	RBM3
336	TSPYL2
337	SMC1A
338	MSN
339	TAF1
340	XIST
341	FTX
342	ATRX
343	BRWD3
344	TSC22D3
345	ALG13
346	STAG2
347	SMIM10
348	ARHGEF6
349	AL078639.1
350	FMR1
351	BGN
352	PPP1R3B
353	WRN
354	ADGRA2
355	SULF1
356	NCOA2
357	ZFHX4
358	ZNF704
359	LRRCC1
360	TMEM64
361	RUNX1T1
362	YWHAZ
363	KLF10
364	CTHRC1
365	COL14A1
366	ST3GAL1
367	PLEC
368	CBWD1
369	SMARCA2
370	KIAA2026
371	PTPRD
372	CNTLN
373	DDX58
374	CEMIP2
375	ZFAND5
376	CEP78
377	NTRK2
378	OMD
379	ASPN
380	ECM2
381	COL15A1
382	ABCA1
383	ZNF462
384	KLF4
385	PAPPA
386	DAB2IP
387	PBX3
388	DNM1
389	SPTAN1
390	IER5L
391	COL5A1
392	NOTCH1
393	KCNQ1OT1
394	CDKN1C
395	MTRNR2L8
396	CTR9
397	SPTY2D1
398	NAV2
399	LMO2
400	MDK
401	AHNAK
402	EML3
403	CSKMT
404	NXF1
405	NAA40
406	MALAT1
407	LRFN4
408	KDM2A
409	KMT5B
410	CPT1A
411	ANO1
412	FAM168A
413	XRRA1
414	SERPINH1
415	AP001528.2
416	MAML2
417	RDX
418	SIK3
419	FXYD6
420	PHLDB1
421	CCDC84
422	NECTIN1
423	MSANTD2
424	ETS1
425	WDR37
426	NET1
427	FAM208B
428	GATA3
429	UPF2
430	FAM107B
431	VIM
432	PLXDC2
433	PIP4K2A
434	KIAA1217
435	ARHGAP21
436	ZEB1
437	EPC1
438	PARD3
439	FZD8
440	CXCL12
441	PRKG1
442	JMJD1C
443	DDX21
444	TSPAN15
445	SGPL1
446	UNC5B
447	MCU
448	ZNF503
449	LRMDA
450	NUTM2B-AS1
451	IFIT2
452	ENTPD1
453	LDB1
454	AL391121.1
455	SH3PXD2A
456	SLK
457	PDCD4
458	VTI1A
459	TCF7L2
460	TIAL1
461	WNT5B
462	SLC2A3
463	RIMKLB
464	CLEC2D
465	ETV6
466	GPRC5A
467	EMP1
468	MGP
469	C2CD5
470	SSPN
471	ITPR2
472	KIAA1551
473	ZNF641
474	TUBA1A
475	FMNL3
476	GRASP
477	NR4A1
478	TNS2
479	HOXC4
480	MBD6
481	LYZ
482	LUM
483	DCN
484	NUDT4
485	FGD6
486	VEZT
487	ELK3
488	CDK17
489	GLT8D2
490	CMKLR1
491	ACACB
492	ATXN2
493	MED13L
494	PRKAB1
495	PSMD9
496	ZCCHC8
497	RILPL1
498	NCOR2
499	HMGB1
500	USPL1
501	HSPH1
502	FRY
503	POSTN
504	FOXO1
505	TDRD3
506	MBNL2
507	ITGBL1
508	ARGLU1
509	COL4A1
510	COL4A2
511	ANKRD10
512	MMP14
513	ACIN1
514	IRF9
515	BAZ1A
516	MIS18BP1
517	MAP4K5
518	FRMD6
519	ATG14
520	SIX1
521	PRKCH
522	SYNE2
523	ZFP36L1
524	DCAF5
525	RBM25
526	ENTPD5
527	LTBP2
528	FOS
529	JDP2
530	FLRT2
531	FOXN3
532	CALM1
533	SYNE3
534	HSP90AA1
535	RCOR1
536	TNFAIP2
537	CRIP1
538	NDN
539	HERC2
540	TJP1
541	KLF13
542	GOLGA8A
543	ZNF106
544	CTDSPL2
545	FBN1
546	TCF12
547	SLTM
548	TPM1
549	SMAD6
550	TLE3
551	UACA
552	MYO9A
553	PARP6
554	CSPG4
555	UBE2Q2
556	PEAK1
557	LINGO1
558	TBC1D2B
559	RPS17
560	AKAP13
561	NGRN
562	IQGAP1
563	AC013394.1
564	MEF2A
565	RAB11FIP3
566	TMEM204
567	CRAMP1
568	SNHG9
569	MMP25-AS1
570	IL32
571	CREBBP
572	C16orf72
573	SOCS1
574	SMG1
575	AC099518.5
576	NPIPB5
577	TNRC6A
578	FUS
579	PHKB
580	CHD9
581	MT1M
582	CDH11
583	CTCF
584	RANBP10
585	LCAT
586	EXOSC6
587	ZFHX3
588	GLG1
589	PLCG2
590	CRISPLD2
591	ANKRD11
592	ZNF276
593	SERPINF1
594	HIC1
595	XAF1
596	GPS2
597	TP53
598	GAS7
599	LRRC75A
600	FLCN
601	SPECC1
602	WSB1
603	TAOK1
604	ARHGAP23
605	MLLT6
606	PLXDC1
607	CDK12
608	STAT3
609	HEXIM1
610	COL1A1
611	TOB1
612	MED13
613	PECAM1
614	POLG2
615	DDX5
616	AC005332.7
617	ABCA6
618	CASKIN2
619	MYO15B
620	H3F3B
621	CYGB
622	TNRC6C
623	SOCS3
624	CYTH1
625	TIMP2
626	EIF4A3
627	RNF213
628	BAHCC1
629	FAAP100
630	RAB12
631	ANKRD12
632	RAB31
633	LDLRAD4
634	TRAPPC8
635	SETBP1
636	ZBTB7C
637	SMAD7
638	RPL17
639	TCF4
640	ZNF532
641	RNF152
642	ATP9B
643	PARD6G
644	C20orf194
645	GPCPD1
646	BMP2
647	LAMP5
648	RRBP1
649	RIN2
650	ID1
651	ASXL1
652	RBM39
653	NORAD
654	TGIF2
655	SAMHD1
656	MAFB
657	CHD6
658	SRSF6
659	ZMYND8
660	SULF2
661	UBE2V1
662	ADNP
663	TSHZ2
664	PMEPA1
665	GNAS
666	PCMTD2
667	GADD45B
668	MLLT1
669	INSR
670	ANGPTL4
671	HNRNPM
672	ADAMTS10
673	COL5A3
674	SLC44A2
675	ZNF844
676	JUNB
677	AC092069.1
678	IER2
679	PODNL1
680	PRKACA
681	DNAJB1
682	KLF2
683	JUND
684	COMP
685	NDUFA13
686	ZNF708
687	ZNF43
688	ZNF790
689	PPP1R14A
690	HNRNPL
691	ZFP36
692	FOSB
693	PLEKHA4
694	PPP1R15A
695	ATF5
696	SPACA6
697	MYADM
698	MICAL3
699	AC245060.5
700	MMP11
701	EWSR1
702	APOL6
703	APOL3
704	APOL1
705	MYH9
706	C1QTNF6
707	DDX17
708	TNRC6B
709	EP300
710	TOB2
711	FAM118A
712	NRIP1
713	MIR99AHG
714	PAXBP1
715	SON
716	ITSN1
717	RUNX1
718	MX2
719	MX1
720	ADARB1
721	COL18A1
722	PCNT
723	MT-ATP8
