# Supplementary material for: An integrated analysis of bulk and single-cell sequencing data reveals that EMP1+/COL3A1+ fibroblasts contribute to the bone metastasis process in breast, prostate, and renal cancers
Source: Front Immunol. 2023 Dec 19;14:1313536. doi: 10.3389/fimmu.2023.1313536 (PMC10770257; doi:10.3389/fimmu.2023.1313536)
Supplement: Supplementary file 3 [file DataSheet_3.csv]

	x
1	HES4
2	ISG15
3	RNF223
4	TNFRSF18
5	SDF4
6	DVL1
7	CCNL2
8	ATAD3C
9	ATAD3B
10	SLC35E2B
11	GNB1
12	MORN1
13	TNFRSF14-AS1
14	TNFRSF14
15	FAM213B
16	LRRC47
17	CEP104
18	ERRFI1
19	RERE
20	H6PD
21	DFFA
22	TARDBP
23	FBXO2
24	FBXO44
25	MTHFR
26	CLCN6
27	MFN2
28	PRDM2
29	DDI2
30	AL450998.2
31	SRARP
32	CROCC
33	ARHGEF10L
34	UBR4
35	MINOS1
36	CAMK2N1
37	ECE1
38	USP48
39	WNT4
40	KDM1A
41	LUZP1
42	ASAP3
43	ELOA
44	RSRP1
45	SELENON
46	PAQR7
47	CEP85
48	UBXN11
49	HMGN2
50	ZDHHC18
51	SYTL1
52	IFI6
53	SMPDL3B
54	PHACTR4
55	RCC1
56	SNHG12
57	GMEB1
58	EPB41
59	PTPRU
60	SDC3
61	NKAIN1
62	ADGRB2
63	PTP4A2
64	KPNA6
65	BSDC1
66	ZBTB8A
67	SYNC
68	ZNF362
69	SFPQ
70	ZMYM4
71	C1orf216
72	AGO1
73	MAP7D1
74	SH3D21
75	EVA1B
76	AL591845.1
77	DNALI1
78	AKIRIN1
79	MACF1
80	COL9A2
81	FOXO6
82	HIVEP3
83	FOXJ3
84	SLC2A1
85	SZT2
86	IPO13
87	MAST2
88	POMGNT1
89	RNF11
90	OSBPL9
91	ZFYVE9
92	ZYG11B
93	USP24
94	OMA1
95	TACSTD2
96	JUN
97	HOOK1
98	USP1
99	DOCK7
100	ITGB3BP
101	RAVER2
102	AK4
103	SERBP1
104	GADD45A
105	SRSF11
106	FPGT
107	TYW3
108	RABGGTB
109	AC118549.1
110	FUBP1
111	CTBS
112	SYDE2
113	C1orf52
114	GBP3
115	GBP2
116	LRRC8D
117	ZNF644
118	EVI5
119	BCAR3
120	DNTTIP2
121	TMEM56
122	AGL
123	SLC35A3
124	DBT
125	SLC30A7
126	DPH5
127	PRMT6
128	FAM102B
129	CLCC1
130	WDR47
131	TMEM167B
132	KIAA1324
133	CELSR2
134	SORT1
135	GSTM3
136	AHCYL1
137	RAP1A
138	MAGI3
139	TRIM33
140	SLC22A15
141	TTF2
142	MAN1A2
143	GDAP2
144	NOTCH2
145	SRGAP2C
146	NBPF15
147	NBPF20
148	NBPF10
149	NOTCH2NL
150	NBPF12
151	BCL9
152	NBPF11
153	NBPF14
154	NBPF9
155	NBPF19
156	HIST2H2BE
157	OTUD7B
158	VPS45
159	TARS2
160	MCL1
161	ARNT
162	CERS2
163	MINDY1
164	BNIPL
165	LYSMD1
166	PI4KB
167	CGN
168	TUFT1
169	SNX27
170	THEM4
171	S100A10
172	S100A6
173	S100A13
174	DENND4B
175	RPS27
176	TPM3
177	ATP8B2
178	ADAR
179	CLK2
180	ASH1L
181	GON4L
182	KHDC4
183	LMNA
184	SLC25A44
185	PAQR6
186	MEF2D
187	CRABP2
188	MRPL24
189	HDGF
190	ARHGEF11
191	ETV3
192	DUSP23
193	TAGLN2
194	IGSF8
195	PEA15
196	PEX19
197	VANGL2
198	USF1
199	ARHGAP30
200	NECTIN4
201	ATF6
202	UHMK1
203	PBX1
204	MGST3
205	UCK2
206	POGK
207	TADA1
208	MPZL1
209	MPC2
210	SFT2D2
211	PRRC2C
212	SUCO
213	DARS2
214	RC3H1
215	RABGAP1L
216	KIAA0040
217	RALGPS2
218	ABL2
219	SOAT1
220	XPR1
221	IER5
222	LAMC1
223	LAMC2
224	SMG7
225	RNF2
226	TRMT1L
227	IVNS1ABP
228	ZBTB41
229	DENND1B
230	ZNF281
231	CAMSAP2
232	NAV1
233	ELF3
234	BTG2
235	ETNK2
236	PPP1R15B
237	LRRN2
238	CDK18
239	NUCKS1
240	SRGAP2
241	DYRK3
242	MAPKAPK2
243	CD55
244	CD46
245	PLXNA2
246	TRAF5
247	INTS7
248	ATF3
249	FLVCR1
250	MARC1
251	CNIH3
252	DNAH14
253	PSEN2
254	WNT9A
255	TRIM11
256	HIST3H2A
257	CCSAP
258	TAF5L
259	COG2
260	EXOC8
261	SIPA1L2
262	ARID4B
263	TBCE
264	TBCE.1
265	LYST
266	ERO1B
267	MTR
268	HNRNPU
269	EFCAB2
270	SCCPDH
271	AHCTF1
272	AL390728.6
273	FAM110C
274	KLF11
275	PQLC3
276	GREB1
277	PUM2
278	HS1BP3
279	LDAH
280	UBXN2A
281	PTRHD1
282	ASXL2
283	KIF3C
284	MAPRE3
285	AC074117.1
286	SUPT7L
287	FOSL2
288	PPP1CB
289	LCLAT1
290	CAPN13
291	SPAST
292	BIRC6
293	TTC27
294	CRIM1
295	EIF2AK2
296	NDUFAF7
297	ATL2
298	THUMPD2
299	ZFP36L2
300	DYNC2LI1
301	PPM1B
302	PREPL
303	SIX3
304	SRBD1
305	PRKCE
306	CRIPT
307	MSH2
308	SPTBN1
309	PNPT1
310	PAPOLG
311	REL
312	USP34
313	XPO1
314	EHBP1
315	VPS54
316	CEP68
317	PNO1
318	PPP3R1
319	AAK1
320	MXD1
321	PCYOX1
322	SPR
323	SFXN5
324	EGR4
325	ALMS1
326	TET3
327	INO80B
328	TTC31
329	TCF7L1
330	POLR1A
331	MRPL35
332	KDM3A
333	CHMP3
334	CYTOR
335	IGKC
336	ZNF514
337	LINC00342
338	ANKRD36C
339	DUSP2
340	ARID5A
341	KANSL3
342	LMAN2L
343	CNNM4
344	CNNM3
345	ANKRD36
346	AC092683.1
347	ANKRD36B
348	TMEM131
349	REV1
350	AFF3
351	LONRF2
352	RPL31
353	RNF149
354	MAP4K4
355	RANBP2
356	RGPD5
357	MIR4435-2HG
358	BCL2L11
359	ZC3H8
360	SLC20A1
361	PSD4
362	CBWD2
363	PTPN4
364	TMEM185B
365	RALB
366	CLASP1
367	ERCC3
368	MAP3K2
369	UGGT1
370	HS6ST1
371	SMPD4
372	MZT2B
373	POTEI
374	MZT2A
375	CCDC74A
376	NCKAP5
377	CCNT2
378	MBD5
379	LYPD6B
380	ARL5A
381	STAM2
382	ARL6IP6
383	NR4A2
384	BAZ2B
385	PLA2R1
386	IFIH1
387	COBLL1
388	STK39
389	PHOSPHO2
390	UBR3
391	TLK1
392	METTL8
393	ATF2
394	HOXD8
395	LINC01116
396	HNRNPA3
397	AGPS
398	SESTD1
399	NUP35
400	FSIP2
401	ITGAV
402	FAM171B
403	TFPI
404	ASNSD1
405	MFSD6
406	STAT1
407	MYO1B
408	C2orf69
409	SPATS2L
410	BZW1
411	CLK1
412	ORC2
413	NOP58
414	ICA1L
415	WDR12
416	RAPH1
417	PIKFYVE
418	ERBB4
419	MREG
420	IGFBP2
421	TMBIM1
422	PLCD4
423	CYP27A1
424	CNPPD1
425	DNAJB2
426	OBSL1
427	IRS1
428	RHBDD1
429	TRIP12
430	FBXO36
431	SP110
432	SP140L
433	SP100
434	NCL
435	PTMA
436	GIGYF2
437	SH3BP4
438	LRRFIP1
439	RAMP1
440	UBE2F
441	PER2
442	DUSP28
443	MTERF4
444	ANO7
445	THAP4
446	TRNT1
447	CRBN
448	SUMF1
449	ITPR1
450	AC018816.1
451	BHLHE40
452	ARL8B
453	EDEM1
454	LMCD1
455	OXTR
456	SRGAP3
457	SETD5
458	MTMR14
459	ARPC4
460	TTLL3
461	RPUSD3
462	IL17RE
463	BRK1
464	VGLL4
465	TSEN2
466	RAF1
467	CAND2
468	RPL32
469	IQSEC1
470	NUP210
471	HDAC11
472	TMEM43
473	XPC
474	SLC6A6
475	CCDC174
476	RBSN
477	CAPN7
478	SH3BP5
479	BTD
480	SATB1
481	KAT2B
482	NR1D2
483	THRB
484	FBXL2
485	UBP1
486	CLASP2
487	LRRFIP2
488	MYD88
489	WDR48
490	CSRNP1
491	ZNF621
492	ABHD5
493	LZTFL1
494	FYCO1
495	SETD2
496	PTPN23
497	ELP6
498	SMARCC1
499	IP6K2
500	ARIH2
501	WDR6
502	IMPDH2
503	QRICH1
504	USP19
505	KLHDC8B
506	TCTA
507	DAG1
508	RBM6
509	RBM5
510	SEMA3F
511	SEMA3B
512	CACNA2D2
513	HEMK1
514	ABHD14A
515	BAP1
516	PRKCD
517	DCP1A
518	CACNA1D
519	CHDH
520	SELENOK
521	ARHGEF3
522	FLNB
523	KCTD6
524	FHIT
525	PTPRG
526	FRMD4B
527	GPR27
528	CGGBP1
529	PROS1
530	MTRNR2L12
531	CMSS1
532	TOMM70
533	SENP7
534	RPL24
535	ALCAM
536	IFT57
537	PLCXD2
538	ABHD10
539	C3orf52
540	AC128688.2
541	GTPBP8
542	NEPRO
543	SIDT1
544	NAA50
545	GRAMD1C
546	CCDC191
547	QTRT2
548	ZBTB20
549	POGLUT1
550	LRRC58
551	NDUFB4
552	RABL3
553	GOLGB1
554	CCDC58
555	PARP9
556	DTX3L
557	PARP14
558	PDIA5
559	ADCY5
560	HACD2
561	CCDC14
562	KALRN
563	SNX4
564	OSBPL11
565	SLC41A3
566	TPRA1
567	ABTB1
568	MGLL
569	EEFSEC
570	GATA2
571	GATA2-AS1
572	ACAD9
573	KIAA1257
574	EFCC1
575	ISY1
576	CNBP
577	HMCES
578	H1FX
579	IFT122
580	PLXND1
581	TMCC1
582	NEK11
583	NUDT16
584	CDV3
585	SRPRB
586	RYK
587	DBR1
588	ARMC8
589	CEP70
590	NMNAT3
591	CLSTN2
592	SLC25A36
593	ZBTB38
594	U2SURP
595	PLSCR1
596	AGTR1
597	HLTF
598	HPS3
599	TSC22D2
600	SIAH2
601	RAP2B
602	CCNL1
603	GFM1
604	KPNA4
605	SKIL
606	NCEH1
607	FXR1
608	DCUN1D1
609	KLHL24
610	ABCC5
611	FAM131A
612	SENP2
613	TRA2B
614	DNAJB11
615	EIF4A2
616	BCL6
617	CCDC50
618	OPA1
619	HES1
620	TMEM44
621	UBXN7
622	FBXO45
623	PAK2
624	MELTF
625	LRCH3
626	ZNF141
627	PCGF3
628	GAK
629	CTBP1-DT
630	UVSSA
631	LETM1
632	HTT
633	RGS12
634	ADRA2C
635	WFS1
636	KIAA0232
637	TADA2B
638	CPEB2
639	FBXL5
640	TAPT1
641	QDPR
642	LAP3
643	SEL1L3
644	RELL1
645	N4BP2
646	FRYL
647	SGCB
648	CLOCK
649	EXOC1
650	REST
651	NOA1
652	YTHDC1
653	RUFY3
654	MOB1B
655	DCK
656	AREG
657	PARM1
658	THAP6
659	CDKL2
660	CCNG2
661	HNRNPDL
662	ENOPH1
663	TMEM150C
664	SCD5
665	HELQ
666	ABRAXAS1
667	AFF1
668	PPM1K
669	HERC6
670	GPRIN3
671	SMARCAD1
672	BMPR1B
673	RAP1GDS1
674	METAP1
675	DNAJB14
676	PPP3CA
677	SLC39A8
678	GSTCD
679	PAPSS1
680	SEC24B
681	PLA2G12A
682	AP1AR
683	METTL14
684	BBS7
685	KIAA1109
686	ABHD18
687	LARP1B
688	PGRMC2
689	JADE1
690	C4orf33
691	PCDH10
692	MAML3
693	TBC1D9
694	INPP4B
695	GAB1
696	OTUD4
697	ZNF827
698	PRMT9
699	FBXW7
700	CTSO
701	RAPGEF2
702	TMEM192
703	CPE
704	DDX60
705	DDX60L
706	SH3RF1
707	NEK1
708	CLCN3
709	GALNTL6
710	CEP44
711	WWC2
712	TRAPPC11
713	SORBS2
714	SLC12A7
715	TENT4A
716	CTNND2
717	FBXL7
718	RETREG1
719	BASP1
720	PRLR
721	LIFR
722	RICTOR
723	SELENOP
724	MRPS30-DT
725	MRPS30
726	EMB
727	PARP8
728	ITGA2
729	SNX18
730	PLPP1
731	MIER3
732	ZSWIM6
733	KIF2A
734	IPO11
735	SREK1IP1
736	PPWD1
737	ERBIN
738	MAST4
739	PIK3R1
740	CCDC125
741	OCLN
742	BDP1
743	MCCC2
744	MRPS27
745	TNPO1
746	FOXD1
747	BTF3
748	HEXB
749	GFM2
750	FAM169A
751	HMGCR
752	COL4A3BP
753	POLK
754	AGGF1
755	WDR41
756	AP3B1
757	HOMER1
758	TENT2
759	CMYA5
760	MTX3
761	ZFYVE16
762	CCNH
763	ADGRV1
764	ARRDC3
765	FAM172A
766	SLF1
767	TTC37
768	ERAP1
769	ERAP2
770	LNPEP
771	CHD1
772	FAM174A
773	GIN1
774	C5orf30
775	AC099520.1
776	AC008467.1
777	PJA2
778	MAN2A1
779	APC
780	REEP5
781	TMED7
782	COMMD10
783	DTWD2
784	DMXL1
785	SNX24
786	CEP120
787	CSNK1G3
788	C5orf63
789	CDC42SE2
790	FNIP1
791	SLC22A5
792	IRF1
793	AFF4
794	CDKL3
795	CDKN2AIPNL
796	JADE2
797	CAMLG
798	PCBD2
799	SMAD5
800	HNRNPA0
801	FAM13B
802	CDC23
803	FAM53C
804	EGR1
805	CTNNA1
806	MATR3.1
807	PAIP2
808	CXXC5
809	PURA
810	CYSTM1
811	ANKHD1
812	CD14
813	TMCO6
814	WDR55
815	TAF7
816	DIAPH1
817	RNF14
818	NR3C1
819	TCERG1
820	ABLIM3
821	CSNK1A1
822	SLC26A2
823	CD74
824	ANXA6
825	G3BP1
826	FAM114A2
827	SAP30L
828	LARP1
829	GEMIN5
830	THG1L
831	AC008703.1
832	PWWP2A
833	SLU7
834	NPM1
835	FGF18
836	DUSP1
837	ERGIC1
838	CREBRF
839	CPEB4
840	SFXN1
841	ZNF346
842	GRK6
843	CLK4
844	HNRNPH1
845	CANX
846	SQSTM1
847	TBC1D9B
848	LINC00847
849	ZFP62
850	TRIM7
851	TRIM41
852	TUBB2A
853	CDYL
854	RREB1
855	BLOC1S5
856	HIVEP1
857	RANBP9
858	JARID2
859	STMND1
860	FAM8A1
861	KIF13A
862	KDM1B
863	SOX4
864	ALDH5A1
865	CARMIL1
866	HIST1H1C
867	HIST1H2BC
868	HIST1H2AC
869	HIST1H2BD
870	AL031777.3
871	HIST1H2BG
872	HIST1H4H
873	BTN3A2
874	HCG11
875	ZNF322
876	HIST1H3H
877	AL121944.1
878	ZNF165
879	ZSCAN26
880	HLA-F
881	ZNRD1
882	RNF39
883	HCG18
884	RPP21
885	PPP1R10
886	MDC1
887	HLA-C
888	HLA-B
889	DDX39B
890	HSPA1A
891	HSPA1B
892	PPT2
893	HLA-DRA
894	TAP2
895	PSMB8
896	TAP1
897	BRD2
898	RING1
899	RGL2
900	TAPBP
901	DAXX
902	SYNGAP1
903	RPS10
904	C6orf106
905	PPARD
906	FKBP5
907	CDKN1A
908	PPIL1
909	PIM1
910	GLO1
911	FOXP4
912	AL512274.1
913	C6orf132
914	BICRAL
915	SRF
916	DNPH1
917	HSP90AB1
918	DST
919	ZNF451
920	PTP4A1
921	SMAP1
922	OGFRL1
923	EEF1A1
924	TENT5A
925	IBTK
926	ME1
927	SYNCRIP
928	AKIRIN2
929	RNGTT
930	PNRC1
931	CASP8AP2
932	MANEA
933	FAXC
934	ASCC3
935	CD24
936	FOXO3
937	AK9
938	CDK19
939	MARCKS
940	NT5DC1
941	TSPYL4
942	GOPC
943	MCM9
944	SERINC1
945	HINT3
946	BCLAF1
947	MAP7
948	IL20RA
949	CCDC28A
950	REPS1
951	HECA
952	CITED2
953	VTA1
954	PHACTR2
955	TAB2
956	PPIL4
957	GINM1
958	ZBTB2
959	RMND1
960	ARMT1
961	CCDC170
962	ESR1
963	SYNE1
964	TIAM2
965	TULP4
966	TMEM181
967	EZR
968	DNAAF5
969	GPER1
970	MAFK
971	TMEM184A
972	CHST12
973	AP5Z1
974	RBAK
975	ACTB
976	USP42
977	ZNF12
978	MIOS
979	UMAD1
980	GLCCI1
981	TSPAN13
982	AGR2
983	SNX13
984	MACC1
985	ITGB8
986	SP4
987	TRA2A
988	HNRNPA2B1
989	SNX10
990	HOXA10
991	JAZF1
992	SCRN1
993	MTURN
994	AVL9
995	KBTBD2
996	FKBP9
997	NT5C3A
998	EEPD1
999	GLI3
1000	PSMA2
1001	ADCY1
1002	COBL
1003	ZNF736
1004	VKORC1L1
1005	ASL
1006	CRCP
1007	POM121
1008	BAZ1B
1009	CLDN4
1010	GTF2I
1011	GTF2IRD2
1012	POM121C
1013	HIP1
1014	HSPB1
1015	GSAP
1016	PHTF2
1017	PCLO
1018	KIAA1324L
1019	CROT
1020	SRI
1021	AKAP9
1022	CYP51A1
1023	FAM133B
1024	SAMD9
1025	PPP1R9A
1026	PDK4
1027	BAIAP2L1
1028	TRRAP
1029	SMURF1
1030	ZNF394
1031	ZNF655
1032	C7orf43
1033	MEPCE
1034	TRIM56
1035	CUX1
1036	POLR2J3
1037	RASA4
1038	DNAJC2
1039	PUS7
1040	PRKAR2B
1041	DUS4L
1042	PNPLA8
1043	DNAJB9
1044	IMMP2L
1045	LSMEM1
1046	ING3
1047	ZNF800
1048	GCC1
1049	AC090114.2
1050	TNPO3
1051	KLHDC10
1052	CEP41
1053	COPG2
1054	MKLN1
1055	PODXL
1056	CNOT4
1057	TRIM24
1058	ZC3HAV1
1059	BRAF
1060	TCAF1
1061	KCNH2
1062	PRKAG2
1063	LMBR1
1064	NOM1
1065	UBE3C
1066	DNAJB6
1067	PTPRN2
1068	ARSD
1069	SHROOM2
1070	WWC3
1071	TRAPPC2
1072	AP1S2
1073	CTPS2
1074	SYAP1
1075	TXLNG
1076	RPS6KA3
1077	KLHL15
1078	TAB3
1079	SYTL5
1080	BCOR
1081	MED14
1082	USP9X
1083	DDX3X
1084	CASK
1085	KDM6A
1086	USP11
1087	HDAC6
1088	OTUD5
1089	TSPYL2
1090	HUWE1
1091	MAGED2
1092	PJA1
1093	IGBP1
1094	RLIM
1095	NEXMIF
1096	ATRX
1097	BRWD3
1098	CHM
1099	SYTL4
1100	CSTF2
1101	TRMT2B
1102	RPL36A
1103	ARMCX2
1104	ZMAT1
1105	GPRASP1
1106	BEX3
1107	TCEAL4
1108	TCEAL3
1109	MORF4L2
1110	RBM41
1111	TSC22D3
1112	COL4A5
1113	WDR44
1114	SLC25A43
1115	RPL39
1116	NKAP
1117	ZBTB33
1118	LAMP2
1119	STAG2
1120	SMARCA1
1121	OCRL
1122	UTP14A
1123	BCORL1
1124	ELF4
1125	RAP2C
1126	HPRT1
1127	MMGT1
1128	RBMX
1129	FGF13
1130	FMR1
1131	IDS
1132	TMEM185A
1133	SLC6A8
1134	HCFC1
1135	IRAK1
1136	MECP2
1137	FLNA
1138	EMD
1139	RPL10
1140	PLXNA3
1141	IKBKG
1142	BRCC3
1143	TMLHE
1144	ARHGEF10
1145	MCPH1
1146	AGPAT5
1147	TNKS
1148	MTMR9
1149	TUSC3
1150	SLC7A2
1151	PSD3
1152	FAM160B2
1153	SORBS3
1154	EGR3
1155	TNFRSF10A
1156	PPP2R2A
1157	CLU
1158	AC044849.1
1159	ERLIN2
1160	BRF2
1161	RAB11FIP1
1162	DDHD2
1163	FGFR1
1164	PLEKHA2
1165	TCIM
1166	KAT6A
1167	PLAT
1168	POLB
1169	SPIDR
1170	PCMTD1
1171	RB1CC1
1172	ATP6V1H
1173	TGS1
1174	FAM110B
1175	UBXN2B
1176	PDE7A
1177	ARFGEF1
1178	NCOA2
1179	ZBTB10
1180	AC009812.4
1181	OSGIN2
1182	OTUD6B
1183	RBM12B
1184	GEM
1185	VIRMA
1186	DPY19L4
1187	SDC2
1188	CPQ
1189	MTDH
1190	RPL30
1191	COX6C
1192	PABPC1
1193	YWHAZ
1194	NCALD
1195	KLF10
1196	EBAG9
1197	TRPS1
1198	UTP23
1199	AARD
1200	SAMD12
1201	DEPTOR
1202	ZHX2
1203	ZHX1
1204	TRMT12
1205	RNF139-AS1
1206	RNF139
1207	MTSS1
1208	NSMCE2
1209	TRIB1
1210	MYC
1211	PVT1
1212	PHF20L1
1213	NDRG1
1214	AGO2
1215	GSDMD
1216	PARP10
1217	C8orf33
1218	CBWD1
1219	DOCK8
1220	SMARCA2
1221	PUM3
1222	RFX3
1223	AK3
1224	RCL1
1225	JAK2
1226	KIAA2026
1227	UHRF2
1228	LURAP1L
1229	PSIP1
1230	DENND4C
1231	RPS6
1232	CDKN2A
1233	CDKN2B
1234	DMRTA1
1235	LINC01239
1236	DDX58
1237	TOPORS
1238	SMIM27
1239	DNAJA1
1240	SMU1
1241	B4GALT1
1242	BAG1
1243	CHMP5
1244	NFX1
1245	NOL6
1246	UBAP1
1247	ENHO
1248	TPM2
1249	TLN1
1250	RGP1
1251	GNE
1252	EBLN3P
1253	ZBTB5
1254	POLR1E
1255	DCAF10
1256	ALDH1B1
1257	ANKRD18A
1258	CBWD5
1259	KLF9
1260	CEMIP2
1261	ZFAND5
1262	RFK
1263	GCNT1
1264	VPS13A
1265	GNA14
1266	GNAQ
1267	RASEF
1268	UBQLN1
1269	C9orf64
1270	HNRNPK
1271	RMI1
1272	TUT7
1273	CTSL
1274	SECISBP2
1275	GADD45G
1276	AUH
1277	BICD2
1278	SUSD3
1279	FAM120A
1280	AAED1
1281	MFSD14C
1282	XPA
1283	TRIM14
1284	NR4A3
1285	TEX10
1286	SMC2
1287	ABCA1
1288	ELP1
1289	TMEM245
1290	PTBP3
1291	SNX30
1292	WDR31
1293	ALAD
1294	ZNF618
1295	COL27A1
1296	WHRN
1297	ASTN2
1298	STOM
1299	RBM18
1300	OLFML2A
1301	GAPVD1
1302	RALGPS1
1303	FAM129B
1304	PTRH1
1305	FPGS
1306	ENG
1307	PIP5KL1
1308	FAM102A
1309	SLC25A25
1310	SLC25A25-AS1
1311	DNM1
1312	COQ4
1313	SPTAN1
1314	SET
1315	SPOUT1
1316	LRRC8A
1317	TOR1A
1318	FUBP3
1319	POMT1
1320	RAPGEF1
1321	SETX
1322	DDX31
1323	GTF3C4
1324	RALGDS
1325	OLFM1
1326	NACC2
1327	AGPAT2
1328	ABCA2
1329	UAP1L1
1330	RNF208
1331	NRARP
1332	NSMF
1333	SIRT3
1334	PGGHG
1335	IFITM2
1336	IFITM1
1337	IFITM3
1338	B4GALNT4
1339	PKP3
1340	SIGIRR
1341	ANO9
1342	HRAS
1343	AP2A2
1344	DUSP8
1345	KCNQ1OT1
1346	CDKN1C
1347	PGAP2
1348	RHOG
1349	HBB
1350	FAM160A2
1351	APBB1
1352	HPX
1353	TRIM3
1354	RRP8
1355	RPL27A
1356	WEE1
1357	MTRNR2L8
1358	EIF4G2
1359	PARVA
1360	TEAD1
1361	ARNTL
1362	FAR1
1363	SERGEF
1364	SAAL1
1365	HPS5
1366	GTF2H1
1367	LDHA
1368	TSG101
1369	UEVLD
1370	SPTY2D1OS
1371	SPTY2D1
1372	ZDHHC13
1373	NAV2
1374	HTATIP2
1375	PRMT3
1376	SVIP
1377	CCDC34
1378	LIN7C
1379	ARL14EP
1380	DNAJC24
1381	ELP4
1382	RCN1
1383	QSER1
1384	CSTF3
1385	HIPK3
1386	CD59
1387	FBXO3
1388	CAPRIN1
1389	NAT10
1390	CAT
1391	APIP
1392	PDHX
1393	CD44
1394	SLC1A2
1395	FJX1
1396	TRIM44
1397	LDLRAD3
1398	LRRC4C
1399	SYT13
1400	MAPK8IP1
1401	PEX16
1402	MDK
1403	ATG13
1404	ARHGAP1
1405	ARFGAP2
1406	PTPMT1
1407	FNBP4
1408	ZFP91
1409	FAM111A
1410	STX3
1411	PRPF19
1412	VPS37C
1413	LRRC10B
1414	SYT7
1415	AHNAK
1416	MTA2
1417	EML3
1418	WDR74
1419	RARRES3
1420	PLA2G16
1421	AP5B1
1422	OVOL1
1423	MUS81
1424	SART1
1425	LRFN4
1426	SYT12
1427	RHOD
1428	POLD4
1429	CHKA
1430	TESMIN
1431	TPCN2
1432	CCND1
1433	ORAOV1
1434	ANO1
1435	FADD
1436	PPFIA1
1437	AP000487.1
1438	CTTN
1439	SHANK2
1440	DHCR7
1441	NADSYN1
1442	AP002495.2
1443	ARAP1
1444	STARD10
1445	FCHSD2
1446	ARHGEF17
1447	THAP12
1448	PAK1
1449	AAMDC
1450	INTS4
1451	NDUFC2
1452	ALG8
1453	KCTD21
1454	USP35
1455	GAB2
1456	NARS2
1457	RAB30
1458	PCF11
1459	SYTL2
1460	CHORDC1
1461	MED17
1462	CEP126
1463	CWF19L2
1464	DDX10
1465	PPP2R1B
1466	SIK3
1467	SIDT2
1468	NECTIN1
1469	BARX2
1470	ZBTB44
1471	PITRM1
1472	KLF6
1473	FAM208B
1474	GDI2
1475	RBM17
1476	PFKFB3
1477	SFMBT2
1478	TAF3
1479	GATA3
1480	GATA3-AS1
1481	AL390294.1
1482	SEC61A2
1483	CAMK1D
1484	OPTN
1485	PHYH
1486	SEPHS1
1487	PRPF18
1488	HSPA14
1489	PTER
1490	VIM
1491	STAM
1492	AL450384.2
1493	NSUN6
1494	ARL5B
1495	NEBL
1496	DNAJC1
1497	PIP4K2A
1498	OTUD1
1499	KIAA1217
1500	ARHGAP21
1501	PRTFDC1
1502	ABI1
1503	YME1L1
1504	MPP7
1505	WAC-AS1
1506	WAC
1507	BAMBI
1508	MTPAP
1509	MAP3K8
1510	KIF5B
1511	EPC1
1512	CCDC7
1513	AL365203.2
1514	ITGB1
1515	PARD3
1516	CCNY
1517	ANKRD30A
1518	ZNF248
1519	ZNF33B
1520	CSGALNACT2
1521	RASGEF1A
1522	DEPP1
1523	ERCC6
1524	PARG
1525	TIMM23B
1526	ZWINT
1527	CCDC6
1528	ANK3
1529	EGR2
1530	DNAJC12
1531	SIRT1
1532	HERC4
1533	HNRNPH3
1534	DDX21
1535	SRGN
1536	SUPV3L1
1537	PSAP
1538	USP54
1539	FUT11
1540	KAT6B
1541	KCNMA1
1542	DLG5
1543	ZMIZ1
1544	PPIF
1545	NUTM2B-AS1
1546	ANXA11
1547	CCSER2
1548	WAPL
1549	SHLD2
1550	ATAD1
1551	PTEN
1552	LIPA
1553	IFIT2
1554	IFIT1
1555	IFIT5
1556	LINC00865
1557	HECTD2
1558	TNKS2
1559	CPEB3
1560	EXOC6
1561	MYOF
1562	HELLS
1563	MARVELD1
1564	ZFYVE27
1565	CHUK
1566	CWF19L1
1567	SLF2
1568	SFXN3
1569	BTRC
1570	FBXW4
1571	TRIM8
1572	BORCS7
1573	CNNM2
1574	NEURL1
1575	SLK
1576	SMNDC1
1577	DUSP5
1578	PDCD4
1579	VTI1A
1580	GFRA1
1581	SHTN1
1582	FAM204A
1583	EIF3A
1584	BAG3
1585	MCMBP
1586	SEC23IP
1587	WDR11
1588	FGFR2
1589	ACADSB
1590	BUB3
1591	CHST15
1592	OAT
1593	LHPP
1594	EEF1AKMT2
1595	ZRANB1
1596	DOCK1
1597	PTPRE
1598	PPP2R2D
1599	KDM5A
1600	B4GALNT3
1601	AC021054.1
1602	WNK1
1603	ERC1
1604	ADIPOR2
1605	FKBP4
1606	ITFG2
1607	TULP3
1608	CRACR2A
1609	PARP11
1610	TIGAR
1611	DYRK4
1612	CD9
1613	CHD4
1614	PTMS
1615	LAG3
1616	C12orf57
1617	PTPN6
1618	C1RL
1619	CLSTN3
1620	NECAP1
1621	LINC00937
1622	RIMKLB
1623	PHC1
1624	DUSP16
1625	CREBL2
1626	CDKN1B
1627	GPRC5A
1628	HEBP1
1629	FAM234B
1630	PLBD1
1631	WBP11
1632	RERG
1633	DERA
1634	MGST1
1635	PLEKHA5
1636	AEBP2
1637	C2CD5
1638	ETNK1
1639	ETFRF1
1640	MED21
1641	PPFIBP1
1642	KLHL42
1643	CCDC91
1644	CAPRIN2
1645	SINHCAF
1646	KIAA1551
1647	PKP2
1648	KIF21A
1649	ANO6
1650	SCAF11
1651	SLC38A1
1652	SLC38A2
1653	AMIGO2
1654	RPAP3
1655	COL2A1
1656	PFKM
1657	KANSL2
1658	ADCY6
1659	CACNB3
1660	RND1
1661	TUBA1A
1662	PRPH
1663	SPATS2
1664	NCKAP5L
1665	SMARCD1
1666	METTL7A
1667	LETMD1
1668	TFCP2
1669	ACVR1B
1670	NR4A1
1671	AC025259.3
1672	KRT80
1673	EIF4B
1674	ZNF740
1675	MFSD5
1676	SP1
1677	MAP3K12
1678	HOXC9
1679	HOXC4
1680	LINC02381
1681	HNRNPA1
1682	GDF11
1683	DNAJC14
1684	RPL41
1685	ESYT1
1686	MYL6
1687	RNF41
1688	PAN2
1689	STAT2
1690	NAB2
1691	R3HDM2
1692	DDIT3
1693	DTX3
1694	METTL1
1695	AVIL
1696	ATP23
1697	PPM1H
1698	RXYLT1
1699	SRGAP1
1700	TBK1
1701	GNS
1702	HELB
1703	CAND1
1704	SLC35E3
1705	MDM2
1706	CPSF6
1707	LYZ
1708	ZFC3H1
1709	TMEM19
1710	TBC1D15
1711	KRR1
1712	NAP1L1
1713	ZDHHC17
1714	SYT1
1715	PAWR
1716	PPP1R12A
1717	LIN7A
1718	ACSS3
1719	CCDC59
1720	CEP290
1721	TMTC3
1722	BTG1
1723	EEA1
1724	SOCS2
1725	CEP83
1726	LTA4H
1727	CDK17
1728	TMPO
1729	APAF1
1730	SCYL2
1731	CHPT1
1732	DRAM1
1733	WASHC3
1734	HSP90B1
1735	HCFC2
1736	CRY1
1737	PWP1
1738	CORO1C
1739	ACACB
1740	KCTD10
1741	GIT2
1742	TCTN1
1743	PPP1CC
1744	ATXN2
1745	BRAP
1746	MAPKAPK5
1747	NAA25
1748	HECTD4
1749	PTPN11
1750	OAS3
1751	DDX54
1752	TBX3
1753	MED13L
1754	FBXW8
1755	FBXO21
1756	VSIG10
1757	BICDL1
1758	PXN-AS1
1759	MSI1
1760	COX6A1
1761	P2RX4
1762	SETD1B
1763	MLXIP
1764	CLIP1
1765	ZCCHC8
1766	ABCB9
1767	OGFOD2
1768	MPHOSPH9
1769	TCTN2
1770	ZNF664
1771	NCOR2
1772	UBC
1773	AACS
1774	SFSWAP
1775	ULK1
1776	PUS1
1777	NOC4L
1778	FBRSL1
1779	POLE
1780	GOLGA3
1781	CHFR
1782	ZNF26
1783	ZMYM5
1784	ZMYM2
1785	XPO4
1786	MTMR6
1787	SLC7A1
1788	RFC3
1789	FOXO1
1790	ELF1
1791	VWA8
1792	AKAP11
1793	ZC3H13
1794	LRCH1
1795	RB1
1796	FNDC3A
1797	PHF11
1798	RNASEH2B
1799	WDFY2
1800	DHRS12
1801	DACH1
1802	HS6ST3
1803	MBNL2
1804	BIVM
1805	IRS2
1806	LINC00346
1807	ANKRD10
1808	ARHGEF7
1809	TUBGCP3
1810	MCF2L
1811	CUL4A
1812	TTC5
1813	RNASE4
1814	ANG
1815	ZNF219
1816	TOX4
1817	METTL3
1818	REM2
1819	RBM23
1820	ACIN1
1821	AP1G2
1822	DHRS4L2
1823	PCK2
1824	DCAF11
1825	PSME1
1826	CHMP4A
1827	MDP1
1828	TINF2
1829	NYNRIN
1830	STRN3
1831	AP4S1
1832	HECTD1
1833	ARHGAP5
1834	NPAS3
1835	FAM177A1
1836	PPP2R3C
1837	FOXA1
1838	TRAPPC6B
1839	PNN
1840	MIA2
1841	KLHL28
1842	RPS29
1843	RPL36AL
1844	VCPKMT
1845	ATP5S
1846	SAV1
1847	TMX1
1848	TXNDC16
1849	STYX
1850	FERMT2
1851	GCH1
1852	SOCS4
1853	FBXO34
1854	TMEM260
1855	EXOC5
1856	AP5M1
1857	NAA30
1858	ARID4A
1859	DAAM1
1860	MNAT1
1861	TRMT5
1862	SLC38A6
1863	SYNE2
1864	ZBTB25
1865	ZBTB1
1866	SLC39A9
1867	SRSF5
1868	AC004816.1
1869	ACOT2
1870	ELMSAN1
1871	PTGR2
1872	ALDH6A1
1873	AREL1
1874	FOS
1875	JDP2
1876	BATF
1877	TTLL5
1878	GPATCH2L
1879	IRF2BPL
1880	GSTZ1
1881	SNW1
1882	ZC3H14
1883	FOXN3
1884	NRDE2
1885	CCDC88C
1886	ITPK1
1887	UBR7
1888	GSC
1889	DICER1
1890	BDKRB2
1891	EML1
1892	EVL
1893	YY1
1894	DYNC1H1
1895	HSP90AA1
1896	WDR20
1897	TECPR2
1898	RCOR1
1899	CDC42BPB
1900	EXOC3L4
1901	TNFAIP2
1902	EIF5
1903	MARK3
1904	TRMT61A
1905	BAG5
1906	INF2
1907	ADSSL1
1908	AKT1
1909	ZBTB42
1910	CDCA4
1911	CRIP1
1912	TMEM121
1913	NIPA1
1914	SNRPN
1915	PWAR6
1916	GABRB3
1917	TJP1
1918	MTMR10
1919	KLF13
1920	FMN1
1921	EMC4
1922	SLC12A6
1923	LPCAT4
1924	GOLGA8B
1925	ZNF770
1926	DPH6
1927	FAM98B
1928	THBS1
1929	FSIP1
1930	EIF2AK4
1931	IVD
1932	BAHD1
1933	CHP1
1934	NUSAP1
1935	LTK
1936	EHD4
1937	ZNF106
1938	LRRC57
1939	HAUS2
1940	UBR1
1941	TMEM62
1942	CCNDBP1
1943	ADAL
1944	TP53BP1
1945	WDR76
1946	SPG11
1947	B2M
1948	SORD
1949	C15orf48
1950	SLC30A4
1951	BLOC1S6
1952	DUT
1953	EID1
1954	FGF7
1955	SLC27A2
1956	USP8
1957	AP4E1
1958	LYSMD2
1959	TMOD2
1960	GNB5
1961	MYO5A
1962	CCPG1
1963	TCF12
1964	RNF111
1965	BNIP2
1966	ANXA2
1967	RORA
1968	LACTB
1969	DAPK2
1970	FAM96A
1971	TRIP4
1972	CLPX
1973	HACD3
1974	DENND4A
1975	MAP2K1
1976	SMAD3
1977	MAP2K5
1978	CLN6
1979	FEM1B
1980	GLCE
1981	RPLP1
1982	TLE3
1983	THSD4
1984	NR2E3
1985	MYO9A
1986	PARP6
1987	ARIH1
1988	BBS4
1989	NPTN
1990	UBL7
1991	ARID3B
1992	CLK3
1993	SCAMP5
1994	SCAPER
1995	TSPAN3
1996	HMG20A
1997	LINGO1
1998	DNAJA4
1999	IREB2
[truncated: 867 more rows]
