# Supplementary material for: An integrated analysis of bulk and single-cell sequencing data reveals that EMP1+/COL3A1+ fibroblasts contribute to the bone metastasis process in breast, prostate, and renal cancers
Source: Front Immunol. 2023 Dec 19;14:1313536. doi: 10.3389/fimmu.2023.1313536 (PMC10770257; doi:10.3389/fimmu.2023.1313536)
Supplement: Supplementary file 4 [file DataSheet_4.csv]

	x
1	LZIC
2	MTOR
3	FBXO6
4	IFI6
5	PTP4A2
6	TMEM54
7	EVA1B
8	COL9A2
9	POMGNT1
10	TUT4
11	GNG5
12	SLC25A24
13	KIAA1324
14	LAMTOR5
15	LRIF1
16	RAP1A
17	AC245595.1
18	HIST2H2BE
19	CERS2
20	S100A11
21	TPM3
22	ADAR
23	CKS1B
24	LAMTOR2
25	NAXE
26	CRABP2
27	IGSF8
28	MPZL1
29	KIFAP3
30	PRRC2C
31	CACYBP
32	FAM129A
33	IVNS1ABP
34	CD55
35	RCOR3
36	TRAF5
37	LPGAT1
38	KCTD3
39	GPATCH2
40	ENAH
41	H3F3A
42	JMJD4
43	ERO1B
44	HNRNPU
45	SCCPDH
46	ID2
47	KIDINS220
48	EIF2AK2
49	DYNC2LI1
50	MSH6
51	REL
52	TMSB10
53	IGKC
54	ANKRD36C
55	AC092683.1
56	DBI
57	EPB41L5
58	MZT2B
59	MZT2A
60	COBLL1
61	SCRN3
62	PLEKHA3
63	ACSL3
64	AGFG1
65	PTMA
66	SH3BP4
67	HES6
68	PER2
69	TRAF3IP1
70	TRNT1
71	CRBN
72	RAD18
73	RPUSD3
74	PRRT3
75	VGLL4
76	XPC
77	CAPN7
78	METTL6
79	NGLY1
80	CNOT10
81	MAP4
82	SHISA5
83	CYB561D2
84	CD47
85	GSK3B
86	CSTA
87	PARP9
88	DTX3L
89	PARP14
90	UMPS
91	HMCES
92	NUDT16
93	DNAJC13
94	UBA5
95	U2SURP
96	TM4SF1
97	RARRES1
98	SMC4
99	SKIL
100	BDH1
101	NSD2
102	C4orf48
103	MXD4
104	NOP14
105	RAB28
106	BOD1L1
107	QDPR
108	RFC1
109	DCK
110	PARM1
111	NAAA
112	SEPT11
113	METAP1
114	SEC24B
115	LRBA
116	MAP9
117	GUCY1B1
118	HPF1
119	CFAP97
120	SLC12A7
121	KIF2A
122	MAST4
123	PIK3R1
124	ENC1
125	SERINC5
126	PPIC
127	HINT1
128	IRF1
129	SIL1
130	TUBB2A
131	HIST1H1C
132	HIST1H2BD
133	MICA
134	HLA-DMA
135	GLO1
136	SAYSD1
137	DNPH1
138	HSP90AB1
139	FBXO9
140	MRM2
141	NUDT1
142	BRAT1
143	FAM220A
144	MIOS
145	SKAP2
146	PPIA
147	HSPB1
148	SRI
149	STEAP4
150	STEAP1
151	BRI3
152	LRWD1
153	ATP6V0E2
154	DHRSX
155	CTPS2
156	ZFX
157	FAM104B
158	DLG3
159	SH3BGRL
160	BEX3
161	TCEAL4
162	TCEAL3
163	TCEAL1
164	RBMX2
165	VMA21
166	FUNDC2
167	MTUS1
168	ZNF704
169	CHMP4C
170	CPNE3
171	NBN
172	UQCRB
173	RPL30
174	RIDA
175	STK3
176	COX6C
177	YWHAZ
178	ZNF706
179	RRM2B
180	ATP6V1C1
181	DCAF13
182	OXR1
183	EMC2
184	NUDCD1
185	EBAG9
186	RAD21
187	SAMD12
188	MRPL13
189	ZHX1
190	WDYHV1
191	TATDN1
192	SQLE
193	EFR3A
194	PTK2
195	LY6E
196	GLI4
197	MINCR
198	GSDMD
199	EEF1D
200	PYCR3
201	SCRIB
202	PUF60
203	PLEC
204	PARP10
205	SLC39A4
206	CYHR1
207	MFSD3
208	LRRC14
209	C8orf82
210	RPL8
211	ZNF7
212	COMMD5
213	C8orf33
214	UNC13B
215	TLN1
216	CLTA
217	C9orf40
218	RFK
219	CTSL
220	CTNNAL1
221	LCN2
222	ENDOG
223	EGFL7
224	LRRC26
225	SIGIRR
226	RNH1
227	HRAS
228	IRF7
229	EPS8L2
230	POLR2L
231	MOB2
232	ASCL2
233	NAP1L4
234	PGAP2
235	HBB
236	TAF10
237	CTR9
238	NUCB2
239	IMMP1L
240	RCN1
241	FBXO3
242	EHF
243	TRIM44
244	API5
245	MDK
246	CKAP5
247	FADS1
248	RARRES3
249	PLA2G16
250	TM7SF2
251	RNASEH2C
252	CCND1
253	FADD
254	UCP2
255	RNF169
256	THAP12
257	TMEM218
258	LARP4B
259	PITRM1
260	RBM17
261	GATA3
262	ECHDC3
263	UPF2
264	OPTN
265	PHYH
266	FAM107B
267	HSPA14.1
268	RPP38
269	VIM
270	STAM
271	DNAJC1
272	KIAA1217
273	ACBD5
274	RAB18
275	MPP7
276	BAMBI
277	SVIL
278	PARD3
279	CCNY
280	TYSND1
281	DLG5
282	RPS24
283	PPIF
284	FAM213A
285	PCGF5
286	SLC25A28
287	NOLC1
288	SHOC2
289	PLEKHS1
290	SFXN4
291	OAT
292	FUOM
293	ECHS1
294	CD9
295	PHB2
296	ETV6
297	HEBP1
298	H2AFJ
299	PYROXD1
300	PPFIBP1
301	DNM1L
302	YARS2
303	KIF21A
304	MYL6
305	MDM2
306	LYZ
307	PHLDA1
308	EEA1
309	TMPO
310	APAF1
311	CHPT1
312	C12orf75
313	ALKBH2
314	TCHP
315	OAS1
316	NOC4L
317	PXMP2
318	NDRG2
319	PSME1
320	PSME2
321	SNX6
322	NFKBIA
323	CDKN3
324	SIX1
325	ERH
326	SYNJ2BP
327	PSEN1
328	ELMSAN1
329	COQ6
330	ENTPD5
331	ALDH6A1
332	NPC2
333	ISCA2
334	YLPM1
335	EIF2B2
336	TMED10
337	GSTZ1
338	CALM1
339	CCDC88C
340	HSP90AA1
341	RCOR1
342	CKB
343	NUDT14
344	INO80
345	B2M
346	SORD
347	TRPM7
348	VPS13C
349	C2CD4A
350	CA12
351	RPLP1
352	COMMD4
353	DNAJA4
354	CTSH
355	WHAMM
356	PDE8A
357	ABHD2
358	MESP1
359	MAN2A2
360	TARSL2
361	SNRNP25
362	METTL26
363	LMF1
364	RPS2
365	SNHG9
366	NOXO1
367	ZG16B
368	CREBBP
369	GP2
370	GTF3C1
371	VPS35
372	IRX5
373	ARL2BP
374	NAE1
375	ZFPM1
376	UBB
377	TMEM97
378	UNC119
379	KIAA0100
380	RPL23A
381	TLCD1
382	TRAF4
383	ERAL1
384	NUFIP2
385	NSRP1
386	RNF135
387	COPRS
388	PSMD11
389	AP2B1
390	CISD3
391	PSMB3
392	RPL19
393	ORMDL3
394	SMARCE1
395	NT5C3B
396	STAT3
397	IFI35
398	G6PC3
399	UBTF
400	SLC25A39
401	GPATCH8
402	CCDC43
403	EFTUD2
404	PNPO
405	NFE2L1
406	SNF8
407	NME1
408	TOM1L1
409	COX11
410	TRIM25
411	COIL
412	SCPEP1
413	MSI2
414	MRPS23
415	DYNLL2
416	SUPT4H1
417	RAD51C
418	TRIM37
419	SKA2
420	YPEL2
421	DHX40
422	CLTC
423	PTRH2
424	RPS6KB1
425	APPBP2
426	MED13
427	METTL2A
428	DCAF7
429	TACO1
430	CCDC47
431	DDX42
432	FTSJ3
433	PSMC5
434	DDX5
435	PSMD12
436	KPNA2
437	SOX9
438	FAM104A
439	CDC42EP4
440	GPRC5C
441	SLC9A3R1
442	MRPL58
443	ATP5PD
444	NT5C
445	JPT1
446	SUMO2
447	MRPS7
448	GRB2
449	TSEN54
450	LLGL2
451	GALK1
452	H3F3B
453	EXOC7
454	PRPSAP1
455	METTL23
456	MFSD11
457	SEC14L1
458	SEPT9
459	TK1
460	TIMP2
461	EIF4A3
462	RNF213
463	ENDOV
464	NDUFAF8
465	NPLOC4
466	OXLD1
467	CCDC137
468	ARL16
469	SLC25A10
470	ANAPC11
471	PCYT2
472	LRRC45
473	RAC3
474	DCXR
475	RFNG
476	GPS1
477	DUS1L
478	CCDC57
479	CSNK1D
480	OGFOD3
481	FOXK2
482	WDR45B
483	TBCD
484	SPIRE1
485	ROCK1
486	ESCO1
487	ABHD3
488	MIB1
489	OSBPL1A
490	IMPACT
491	DSG2
492	GALNT1
493	SLC39A6
494	ELP2
495	TPGS2
496	SMAD2
497	RPL17
498	MBD2
499	NEDD4L
500	SEC11C
501	VPS4B
502	HSBP1L1
503	TXNL4A
504	GPCPD1
505	PXMP4
506	SCAND1
507	CTNNBL1
508	TOMM34
509	WFDC2
510	B4GALT5
511	BCAS4
512	ATP9A
513	ZNF217
514	VAPB
515	GNAS
516	NELFCD
517	ATP5F1E
518	PPDPF
519	PLPP2
520	CFD
521	MED16
522	GPX4
523	GAMT
524	TCF3
525	GADD45B
526	TJP3
527	MPND
528	DNMT1
529	TMEM205
530	BST2
531	COLGALT1
532	JUND
533	ISYNA1
534	UBA52
535	REX1BD
536	NDUFA13
537	ZNF714
538	ZNF431
539	UBA2
540	TMEM147
541	EID2
542	RPS19
543	CXCL17
544	XRCC1
545	BCAM
546	AP2S1
547	SELENOW
548	CYTH2
549	LMTK3
550	BAX
551	FTL
552	TRPM4
553	RPL13A
554	FCGRT
555	ATF5
556	JOSD2
557	C19orf81
558	C19orf48
559	TMC4
560	MBOAT7
561	TMEM238
562	RPL28
563	UBE2S
564	ZNF580
565	ZNF587
566	A1BG
567	LGALS1
568	MIS18A
569	MT-ATP6
